# Supplementary material for: Electrification at water–hydrophobe interfaces
Source: Nat Commun. 2020 Oct 20;11:5285. doi: 10.1038/s41467-020-19054-8 (PMC7576844; doi:10.1038/s41467-020-19054-8)
Supplement: Supplementary file 14 — Source Data [file 41467_2020_19054_MOESM14_ESM.xlsx]

## Sheet: Figure 3
Figure 3
					Charge (nC)							Charge density (#/um2)
					Water-filled		Air-filled					Water-filled		Air-filled
Capillary	Volume (uL)	S-L area (um2)		E (V/cm)	Water-Glass (water-filled)	Water-PP (water-filled)	Water-Glass (air-filled)	Water-PP (air-filled)	Water-FDTS (air-filled)		E (V/cm)	Water-Glass (water-filled)	Water-PP (water-filled)	Water-Glass (air-filled)	Water-PP (air-filled)	Water-FDTS (air-filled)
Glass (cylinder)	10	40000000		333.333		-0.128885			0.178233		333.333		-22.2227			27.8489
PP (cone)	10	36247916		500	-0.0960669		-0.0530705	0.368151	0.205269		500	-15.0105		-8.29226	63.478	32.0733
FDTS (cylinder)	10	40000000		750	-0.124394		-0.0495902	0.34011	0.250249		750	-19.4365		-7.74847	58.6431	39.1014
				1000	-0.141253	-0.211827	-0.0529328		0.211645		1000	-22.0708	-36.524	-8.27075		33.0695
				1250	-0.184106			0.493897			1250	-28.7666			85.1596
				833.333				0.366877			833.333				63.2583
				500				0.409814	0.259755		500				70.6616	40.5867
				666.667	-0.111469	-0.154216	-0.049236	0.349337	0.18152		666.667	-17.4171	-26.5905	-7.69312	60.234	28.3625
				1000	-0.12828		-0.0524078	0.461641	0.220779		1000	-20.0438		-8.18872	79.5979	34.4968
				1333.33	-0.144427	-0.276987	-0.0326146				1333.33	-22.5668	-47.7591	-5.09602
				1000	-0.136805		-0.0412131		0.220413		1000	-21.3758		-6.43954		34.4396
				1500	-0.174275		-0.026543		0.255909		1500	-27.2305		-4.14735		39.9858
				1666.67	-0.224709		-0.0366976				1666.67	-35.1108		-5.734
				2000			-0.0343496				2000			-5.36713
											st dev	1.03002	5.07955	1.03438	5.07955	6.01989

## Sheet: Figure 4B
Figure 4B
Capillary	Volume (uL)	Radius (mm)	Length (mm)	S-L area (mm2)	S-L area (um2)	Av charge of droplet (nC)	St dev (nC)	Av charge density for droplet (#/um2)	St dev (#/um2)		Av change of bulk water charge (nC)	St dev (nC)	Av charge density for bulk water (#/um2)	St dev (#/um2)
Glass (cylinder)	50	0.5	63.662	200	200000000	-0.0769056	0.0679338	-2.4033	2.12293		0.281499	0.0959321	8.79683	2.99788
PP (cone)	50	1.745	20.3	111.697	1.11697e+08	0.710621	0.123568	39.7629	6.91429		-1.09864	0.365834	-61.4747	20.4703
FDTS (cylinder)	50	0.5	63.662	200	200000000	0.9241	0.21545	28.8781	6.73282		-1.28469	0.383159	-40.1467	11.9737
PTFE (cylinder)	43	0.5	55	172.788	1.72788e+08	0.203748	0.0676797	7.3699	2.44808		-0.237047	0.098951	-8.57436	3.57922

## Sheet: Figure 5A
Figure 5A
PP pipette
V (uL)	S-L area (um2)		NaCl-PP-10uL-RH0				HCl-PP-20uL-RH0					NaOH-PP-20uL-RH0
10	36247916		I, (M) NaCl	Charge (nC)	St dev (nC)		pH	I, (M) HCl	Charge (nC)	St dev (nC)		pH	I, (M) HCl	Charge (nC)	St dev (nC)
20	61957281		1	0.26477	0.0132202		0.13	0.74131	0.26651	0.04206		7.48	3.01995e-07	0.65249	0.08361
			0.1	0.307974	0.0139513		0.96	0.109648	0.14191	0.01937		7.9	7.94328e-07	0.66498	0.05335
			0.01	0.381963	0.0310557		1.85	0.0141254	0.08576	0.02121		8.13	1.34896e-06	0.6551	0.06774
			0.001	0.399357	0.0399398		2.74	0.0018197	0.15168	0.0456		8.15	1.41254e-06	0.76691	0.10214
			0.0001	0.46103	0.0488949		3.83	0.000147911	0.1323	0.02369		10.59	0.000389045	0.68606	0.05719
			1e-05	0.372043	0.0317435		5.17	6.76083e-06	0.45423	0.03062		11.98	0.00954993	0.68003	0.08129
			1e-06	0.320673	0.0375523		5.31	4.89779e-06	0.40953	0.02415		12.7	0.0501187	0.42024	0.04766
			1e-07	0.327323	0.0338602		6.89	1.28825e-07	0.67996	0.03258		13.27	0.186209	0.19295	0.04286
			NaCl-PP-10uL-RH0					HCl-PP-20uL-RH0					NaOH-PP-20uL-RH0
			Debye length, k^(-1) (nm)	Charge density (#/um2)	St dev (#/um2)			Debye length, k^(-1) (nm)	Charge density (#/um2)	St dev (#/um2)			Debye length, k^(-1) (nm)	Charge density (#/um2)	St dev (#/um2)
			0.303093	45.6526	2.27947			0.352027	26.8845	4.24284			551.539	65.8206	8.43424
			0.958464	53.102	2.40554			0.915326	14.3153	1.95397			340.076	67.0805	5.38173
			3.03093	65.8596	5.35473			2.55021	8.65112	2.13958			260.961	66.0838	6.83334
			9.58464	68.8586	6.88657			7.10519	15.3009	4.59994			255.021	77.3628	10.3035
			30.3093	79.4924	8.43063			24.9216	13.3459	2.38975			15.3665	69.207	5.7691
			95.8464	64.149	5.47333			116.567	45.8209	3.28654			3.10153	68.5987	8.20021
			303.093	55.2916	6.47491			136.954	41.3117	2.43615			1.35387	42.3921	4.80775
			958.464	56.4383	5.8383			844.454	68.5916	3.08882			0.702386	19.464	4.32354

## Sheet: Figure 5B
Figure 5B
PP pipette
V (uL)	S-L area (um2)		MeOH+0.1mM NaCl-PP-20uL-RH0						MeOHl-PP-20uL-RH0
10	36247916		% MeOH	Charge (nC)	St dev (nC)	Charge density (#/um2)	St dev (#/um2)		% MeOH	Charge (nC)	St dev (nC)	Charge density (#/um2)	St dev (#/um2)
20	61957281		0	0.621128	0.0621234	62.6569	6.26676		0	0.49552	0.0739989	49.9861	7.46471
			25	0.337536	0.107405	34.0492	10.8346		25	0.333511	0.0809943	33.6433	8.17038
			50	0.286521	0.0934773	28.9031	9.42961		50	0.170307	0.0408023	17.1799	4.11597
			75	0.142607	0.0610251	14.3857	6.15596		75	-0.0995778	0.132456	-10.045	13.3617
			100	0.00916667	0.00440076	0.924696	0.443931		100	-0.240482	0.0702935	-24.2589	7.09093

## Sheet: Figure S4
Supplementary Figure 4A
Multiple droplets					Single droplet
S-L area (mm2)	Volume (uL)	Av charge (nC)			S-L area (mm2)	Volume (uL)	Av charge (nC)
40.01	10	0.24667			40.0148	10	0.24
80.02	20	0.47167			67.8537	20	0.3
120.03	30	0.70333			85.6342	30	0.43
160.04	40	0.88			105.745	40	0.67667
200.05	50	1.31667			121.263	50	0.77833
Supplementary Figure 4B
Capillary	50 uL		5*10 uL
	Charge (nC)	St dev (nC)	Charge (nC)	St dev (nC)
PP	0.77833	0.04262	1.31667	0.06653
FDTS	1.13245	0.09689	1.28087	0.18165

## Sheet: Figure S5
Supplementary Figure 5A
								Tube diameter: 0.5 mm							Tube diameter: 1 mm
Flow rate, (mL/min)	0.5 mm		1 mm					Flow (mL/min)	0.06	0.6	1.2	1.6	2.4		Flow (mL/min)	0.06	0.6	1.2	1.6	2.4
	Charge density (#/um2)	St dev (#/um2)	Charge density (#/um2)	St dev (#/um2)				Charge (nC)	2.612	2.71	3.47	2.03	4.01		Charge (nC)	1.681	3.22	1.967	2.29	1.97
0.06	10.226	0.307113	12.1715	2.24233					2.55	3.19	3.53	2.46	4.21			1.99	2.21	1.799	2.21	1.941
0.6	11.9766	0.794132	15.7085	0.999819					2.5799	3.1	3.37	2.42	4.19			1.661	2.105	1.775	2.136	1.879
1.2	13.1172	1.2692	14.0306	0.80445					2.7295	3.2	3.62	3.7	3.97			1.422	1.997	1.727	2.02	1.797
1.6	12.6875	2.89252	16.8195	0.805596						3.13	2.8	3.88	3.96			1.15	1.968	1.707	2.103	1.776
2.4	15.8906	0.477138	14.6371	0.668447								3.78				1.439	1.917
								Av charge (nC)	2.61785	3.066	3.358	3.248	4.068				1.861
								St dev (nC)	0.078621	0.203298	0.324915	0.740486	0.122147		Av charge (nC)	1.55717	2.00967	1.795	2.1518	1.8726
								Av charge density (#/um2)	10.226	11.9766	13.1172	12.6875	15.8906		St dev (nC)	0.286872	0.127912	0.102917	0.103064	0.0855178
								St dev (#/um2)	0.307113	0.794132	1.2692	2.89252	0.477138		Av charge density (#/um2)	12.1715	15.7085	14.0306	16.8195	14.6371
															St dev (#/um2)	2.24233	0.999819	0.80445	0.805596	0.668447
Supplementary Figure 5B
Flow rate, (mL/min)	0.5 mm		1 mm
	Charge (nC)	St dev (nC)	Charge (nC)	St dev (nC)
0.06	2.61785	0.078621	1.55717	0.286872
0.6	3.066	0.203298	2.00967	0.127912
1.2	3.358	0.324915	1.795	0.102917
1.6	3.248	0.740486	2.1518	0.103064
2.4	4.068	0.122147	1.8726	0.0855178

## Sheet: Figure S6
Supplementary Figure 6A
	NaCl		KBr					NaCl		KBr			V (uL)	S-L area (um2)
I (M)	Charge (nC)	st dev (nC)	Charge (nC)	st dev (nC)			I (M)	Charge density (#/um2)	St dev (#/um2)	Charge density (#/um2)	St dev (#/um2)		20	61957281
1	0.436341	0.0280992	0.239023	0.0239273			1	44.0163	2.83453	24.1117	2.41369
0.1	0.493752	0.0258638	0.55543	0.0508281			0.1	49.8077	2.60904	56.0295	5.12733
0.01	0.565886	0.052992	0.612063	0.0520639			0.01	57.0843	5.34562	61.7425	5.252
0.001	0.597408	0.0191902	0.715128	0.0336829			0.001	60.2641	1.93582	72.1392	3.39779
0.0001	0.628846	0.0567417	0.646415	0.134543			0.0001	63.4355	5.72387	65.2077	13.5722
1e-05	0.567945	0.0482273	0.642243	0.130729			1e-05	57.292	4.86497	64.7869	13.1874
1e-06	0.465642	0.0429073	0.727238	0.0580108			1e-06	46.972	4.32831	73.3609	5.85189
1e-07	0.513891	0.0311637	0.661131	0.115258			1e-07	51.8392	3.14367	66.6923	11.6268
Supplementary Figure 6B
1C	6.25e+18	e-		S-L area	1.11697e+08	um2
	10^(-3) M KBr				10^(-3) M NaCl				pH 11 NaOH				pH 3 HCl				water after dipping in pH 3
	Change of bulk water charge (C )	Charge of droplet (C )			Change of bulk water charge (C )	Charge of droplet (C )			Change of bulk water charge (C )	Charge of droplet (C )			Change of bulk water charge (C )	Charge of droplet (C )			Change of bulk water charge (C )	Charge of droplet (C )
Set 1	-1.17842e-09	8.66582e-10		Set 1	-1.21733e-09	1.34597e-09		Set 1	-1.03132e-09	1.16238e-09		Set 1	-5.22633e-10	3.18061e-10		Set 1	-9.67438e-10	7.91967e-10
Set 2	-1.95607e-09	9.06805e-10		Set 2	-1.13051e-09	1.28058e-09		Set 2	-1.14191e-09	1.18567e-09		Set 2	-5.9846e-10	3.73069e-10		Set 2	-9.93741e-10	9.68006e-10
av	-1.56725e-09	8.86694e-10		av	-1.17392e-09	1.31327e-09		av	-1.08661e-09	1.17402e-09		av	-5.60547e-10	3.45565e-10		av	-9.80589e-10	8.79986e-10
st dev	5.49883e-10	2.84414e-11		st dev	6.13892e-11	4.62403e-11		st dev	7.81982e-11	1.64677e-11		st dev	5.36178e-11	3.88963e-11		st dev	1.85988e-11	1.24478e-10
	Charge density for bulk water (#/um2)	Charge density for droplet (#/um2)			Charge density for bulk water (#/um2)	Charge density for droplet (#/um2)			Charge density for bulk water (#/um2)	Charge density for droplet (#/um2)			Charge density for bulk water (#/um2)	Charge density for droplet (#/um2)			Charge density for bulk water (#/um2)	Charge density for droplet (#/um2)
av	-87.6954	49.6151		av	-65.6869	73.4845		av	-60.8016	65.6926		av	-31.3655	19.3361		av	-54.869	49.2398
st dev	30.7688	1.59144		st dev	3.43504	2.58738		st dev	4.37559	0.921454		st dev	3.00019	2.17645		st dev	1.0407	6.9652

## Sheet: Figure S7
Supplementary Figure 7
						V=50 uL	1.11697e+08	um2
						1C	6.25e+18	e-
	Av charge density (#/um2)	St dev (#/um2)					Av charge (nC)	St dev (nC)	Av charge density (#/um2)	St dev (#/um2)
Diiodomethane	0.10247	1.24996				Diiodomethane	0.00183125	0.0223386	0.102468	1.24996
1mM NaCl Diiodomethane	-1.69374	2.24381				1mM NaCl Diiodomethane	-0.0302696	0.0401002	-1.69374	2.24381
Water	49.986	7.46471
1mM NaCl Water	60.2642	1.93582

## Sheet: Figure S8
Supplementary Figure 8
NaOH-PP-10uL-RH60					NaOH-PP-20uL-RH0					HCl-PP-10uL-RH60					HCl-PP-20uL-RH0
pH	I, (M) HCl	Charge (nC)	St dev (nC)		pH	I, (M) HCl	Charge (nC)	St dev (nC)		pH	I, (M) HCl	Charge (nC)	St dev (nC)		pH	I, (M) HCl	Charge (nC)	St dev (nC)
7.85	7.07946e-07	0.53667	0.01633		7.48	3.01995e-07	0.65249	0.08361		1	0.1	0.17333	0.01506		0.13	0.74131	0.26651	0.04206
9.41	2.5704e-05	0.55667	0.01506		7.9	7.94328e-07	0.66498	0.05335		2.08	0.00831764	0.09333	0.01751		0.96	0.109648	0.14191	0.01937
10.22	0.000165959	0.52167	0.03061		8.13	1.34896e-06	0.6551	0.06774		3.07	0.000851138	0.115	0.00548		1.85	0.0141254	0.08576	0.02121
10.8	0.000630957	0.50833	0.02563		8.15	1.41254e-06	0.76691	0.10214		3.54	0.000288403	0.17167	0.02483		2.74	0.0018197	0.15168	0.0456
13.12	0.131826	0.37167	0.01835		10.59	0.000389045	0.68606	0.05719		4.01	9.77237e-05	0.18	0.02098		3.83	0.000147911	0.1323	0.02369
					11.98	0.00954993	0.68003	0.08129		4.97	1.07152e-05	0.35167	0.0407		5.17	6.76083e-06	0.45423	0.03062
					12.7	0.0501187	0.42024	0.04766							5.31	4.89779e-06	0.40953	0.02415
					13.27	0.186209	0.19295	0.04286							6.89	1.28825e-07	0.67996	0.03258
NaOH-PP-10uL-RH60					NaOH-PP-20uL-RH0					HCl-PP-10uL-RH60					HCl-PP-20uL-RH0
I, (M) HCl	Debye length, k^(-1) (nm)	Charge density (#/um2)	St dev (#/um2)		I, (M) HCl	Debye length, k^(-1) (nm)	Charge density (#/um2)	St dev (#/um2)		I, (M) HCl	Debye length, k^(-1) (nm)	Charge density (#/um2)	St dev (#/um2)		I, (M) HCl	Debye length, k^(-1) (nm)	Charge density (#/um2)	St dev (#/um2)
7.07946e-07	360.227	92.5346	2.81568		3.01995e-07	551.539	65.8206	8.43424		0.1	0.958464	29.8862	2.5967		0.74131	0.352027	26.8845	4.24284
2.5704e-05	59.7827	95.9831	2.5967		7.94328e-07	340.076	67.0805	5.38173		0.00831764	3.32335	16.0923	3.01914		0.109648	0.915326	14.3153	1.95397
0.000165959	23.5275	89.9483	5.27789		1.34896e-06	260.961	66.0838	6.83334		0.000851138	10.3891	19.8287	0.944882		0.0141254	2.55021	8.65112	2.13958
0.000630957	12.0663	87.6481	4.41922		1.41254e-06	255.021	77.3628	10.3035		0.000288403	17.8474	29.6	4.28128		0.0018197	7.10519	15.3009	4.59994
0.131826	0.834787	64.0847	3.16397		0.000389045	15.3665	69.207	5.7691		9.77237e-05	30.6603	31.0363	3.61745		0.000147911	24.9216	13.3459	2.38975
					0.00954993	3.10153	68.5987	8.20021		1.07152e-05	92.5925	60.6362	7.01764		6.76083e-06	116.567	45.8209	3.28654
					0.0501187	1.35387	42.3921	4.80775							4.89779e-06	136.954	41.3117	2.43615
					0.186209	0.702386	19.464	4.32354							1.28825e-07	844.454	68.5916	3.08882

## Sheet: Figure S9
Supplementary Figure 9A
1C	6.25e+18	e-		S-L area	1.11697e+08	um2
		New pipettes				After acetone wash 1				After acetone wash 2				After acetone wash 3				After acetone wash 4
ACETONE	Pipette	Charge (C )	St dev (C )	Charge density (#/um2)	St dev (#/um2)	Charge (C )	St dev (C )	Charge density (#/um2)	St dev (#/um2)	Charge (C )	St dev (C )	Charge density (#/um2)	St dev (#/um2)	Charge (C )	St dev (C )	Charge density (#/um2)	St dev (#/um2)	Charge (C )	St dev (C )	Charge density (#/um2)	St dev (#/um2)
	1	7.26246e-10	1.30382e-10	40.6372	7.29554	3.9042e-10	4.4804e-11	21.846	2.50701	3.08867e-10	3.03069e-11	17.2827	1.69583	3.46467e-10	1.02227e-10	19.3866	5.72012	3.5817e-10	1.03205e-11	20.0415	0.577487
	2	6.59374e-10	8.92265e-11	36.8954	4.99268	4.71175e-10	6.54476e-11	26.3647	3.66213	3.64357e-10	4.26315e-11	20.3877	2.38545	3.71655e-10	1.21282e-10	20.796	6.78636	3.309e-10	3.43949e-11	18.5156	1.92457
	3	5.98078e-10	8.82425e-11	33.4655	4.93762	5.15498e-10	3.12091e-11	28.8448	1.74631	3.33968e-10	6.65003e-11	18.6872	3.72103	3.56137e-10	5.84709e-11	19.9277	3.27175	3.2363e-10	4.71761e-11	18.1088	2.63974
	4	5.77243e-10	1.05132e-10	32.2997	5.88265	4.89706e-10	6.66748e-11	27.4015	3.7308	3.46342e-10	5.49306e-11	19.3796	3.07365	3.84037e-10	8.24271e-11	21.4888	4.61222	3.72567e-10	6.04264e-11	20.847	3.38117
	5	5.89142e-10	1.02136e-10	32.9655	5.71503	5.07874e-10	6.10518e-11	28.4182	3.41616	3.21605e-10	6.45286e-11	17.9954	3.61071	4.14996e-10	1.11527e-10	23.2212	6.24053	3.43589e-10	7.1939e-11	19.2256	4.02536
	6	6.38496e-10	9.22879e-11	35.7272	5.16398	4.81995e-10	6.86042e-11	26.9701	3.83876	3.20096e-10	4.76905e-11	17.911	2.66853	5.12692e-10	9.12321e-11	28.6877	5.10491	3.42074e-10	7.00498e-11	19.1408	3.91965
	7	6.01308e-10	1.12819e-10	33.6463	6.31278	5.34247e-10	5.13157e-11	29.8939	2.87138	3.18005e-10	5.76284e-11	17.794	3.22461	4.42057e-10	7.39566e-11	24.7354	4.13825	3.82967e-10	5.21797e-11	21.429	2.91972
	8	5.48404e-10	1.06961e-10	30.686	5.98501	4.90535e-10	6.15467e-11	27.448	3.44385	3.19295e-10	5.60481e-11	17.8662	3.13618	4.68281e-10	8.64249e-11	26.2027	4.83592	3.0427e-10	5.23505e-11	17.0255	2.92928
	9	5.40329e-10	1.19391e-10	30.2342	6.68054	4.69882e-10	1.02504e-10	26.2923	5.7356	3.21995e-10	4.70156e-11	18.0173	2.63076	5.21595e-10	8.28347e-11	29.1859	4.63503	3.27096e-10	5.79533e-11	18.3027	3.24279
	10	3.23174e-10	5.21607e-11	18.0832	2.91866	2.64811e-10	6.99506e-11	14.8175	3.9141	2.78306e-10	3.52257e-11	15.5726	1.97106	3.67624e-10	7.28902e-11	20.5704	4.07858	3.37152e-10	6.49093e-11	18.8654	3.63201
	Average			32.464	5.58845			25.8297	3.48661			18.0894	2.81178			23.4202	4.94237			19.1502	2.91918
Supplementary Figure 9B
		New pipettes				After methanol wash 1				After methanol wash 2				After methanol wash 3				After methanol wash 4
Methanol	Pipette	Charge (C )	St dev (C )	Charge density (#/um2)	St dev (#/um2)	Charge (C )	St dev (C )	Charge density (#/um2)	St dev (#/um2)	Charge (C )	St dev (C )	Charge density (#/um2)	St dev (#/um2)	Charge (C )	St dev (C )	Charge density (#/um2)	St dev (#/um2)	Charge (C )	St dev (C )	Charge density (#/um2)	St dev (#/um2)
	1	5.31936e-10	1.12399e-10	29.7646	6.28931	5.52613e-10	9.97009e-11	30.9215	5.57878	4.59226e-10	8.38345e-11	25.6961	4.69097	4.14059e-10	7.8221e-11	23.1688	4.37687	3.45819e-10	4.56214e-11	19.3504	2.55275
	2	3.70872e-10	5.36134e-11	20.7522	2.99995	4.46361e-10	8.1026e-11	24.9762	4.53382	5.23296e-10	1.02689e-10	29.2811	5.74598	4.26144e-10	7.51374e-11	23.845	4.20433	3.53233e-10	5.90443e-11	19.7652	3.30383
	3	3.95636e-10	6.44798e-11	22.1379	3.60798	5.4025e-10	1.1306e-10	30.2298	6.3263	4.94469e-10	1.00929e-10	27.6681	5.64747	4.74068e-10	7.87526e-11	26.5266	4.40661	3.09743e-10	7.14053e-11	17.3317	3.99549
	4	4.17596e-10	1.09002e-10	23.3666	6.09924	5.49617e-10	9.08365e-11	30.7539	5.08277	5.08229e-10	7.29413e-11	28.438	4.08144	4.45738e-10	5.56618e-11	24.9413	3.11457	2.78451e-10	5.78965e-11	15.5808	3.23961
	5	3.93224e-10	6.42791e-11	22.0029	3.59674	4.15964e-10	9.52321e-11	23.2753	5.32872	5.22974e-10	1.25249e-10	29.2631	7.00831	4.37233e-10	9.78929e-11	24.4655	5.47761	2.91033e-10	6.81467e-11	16.2848	3.81316
	6	4.22747e-10	8.4706e-11	23.6549	4.73974	4.00173e-10	1.04675e-10	22.3918	5.85708	4.52867e-10	1.23999e-10	25.3402	6.93839	4.69599e-10	8.53922e-11	26.2765	4.77814	2.39407e-10	5.842e-11	13.396	3.2689
	7	4.07514e-10	6.92792e-11	22.8025	3.87653	4.16343e-10	6.23944e-11	23.2965	3.49129	5.06e-10	3.47271e-11	28.3133	1.94316	4.92257e-10	8.496e-11	27.5443	4.75395	3.23972e-10	4.72998e-11	18.1279	2.64667
	8	3.97723e-10	8.07009e-11	22.2546	4.51563	3.55613e-10	1.15898e-10	19.8984	6.48508	5.26738e-10	1.03139e-10	29.4737	5.77113	4.68393e-10	1.4426e-10	26.209	8.07211	2.93692e-10	7.19946e-11	16.4336	4.02847
	9	2.59318e-10	5.39065e-11	14.5102	3.01635	3.55839e-10	1.06768e-10	19.911	5.97422	5.57402e-10	1.06735e-10	31.1895	5.97237	5.43641e-10	8.5076e-11	30.4195	4.76044	3.01706e-10	7.64907e-11	16.882	4.28005
	10	3.51763e-10	6.07277e-11	19.683	3.39803	4.00468e-10	5.68e-11	22.4083	3.17825	3.77648e-10	9.32065e-11	21.1313	5.21538	4.14285e-10	8.18963e-11	23.1814	4.58252	2.53835e-10	3.02232e-11	14.2034	1.69114
	Average			22.0929	4.21395			24.8063	5.18363			27.5794	5.30146			25.6578	4.85271			16.7356	3.28201

[truncated: 1 more sheets: Figure S10]
